# Supplementary material for: Analysis of porcine adipose tissue transcriptome reveals differences in de novo fatty acid synthesis in pigs with divergent muscle fatty acid composition
Source: BMC Genomics. 2013 Dec 1;14:843. doi: 10.1186/1471-2164-14-843 (PMC3879068; doi:10.1186/1471-2164-14-843)
Supplement: Additional file 2: Table S3 — Gene ontology (GO) of the novel predicted proteins in adipose tissue transcriptome. [file 1471-2164-14-843-S2.xlsx]

## Sheet: kegg_txt_20121221_1108
Pathway	Sequences in Pathway	Enzyme	Number of sequence
Purine metabolism	49	adenylpyrophosphatase	30
Purine metabolism	49	DNA polymerase	4
Purine metabolism	49	phosphatase	3
Purine metabolism	49	RNA polymerase	3
Purine metabolism	49	cyclase	3
Purine metabolism	49	cyclase	2
Purine metabolism	49	kinase	2
Purine metabolism	49	diphosphatase	1
Purine metabolism	49	adenylyltransferase	1
Purine metabolism	49	kinase	1
Phosphatidylinositol signaling system	11	3-kinase	9
Pyrimidine metabolism	11	DNA polymerase	4
Pyrimidine metabolism	11	synthase	4
Pyrimidine metabolism	11	RNA polymerase	3
Phosphatidylinositol signaling system	11	kinase C	1
Phosphatidylinositol signaling system	11	phospholipase C	1
Inositol phosphate metabolism	10	3-kinase	9
Inositol phosphate metabolism	10	phospholipase C	1
T cell receptor signaling pathway	5	phosphatase	3
T cell receptor signaling pathway	5	protein-tyrosine kinase	2
One carbon pool by folate	4	cyclo-ligase	4
Arachidonic acid metabolism	4	epoxide hydrolase	3
Arachidonic acid metabolism	4	A2	1
Chloroalkane and chloroalkene degradation	3	epoxide hydrolase	3
Thiamine metabolism	3	phosphatase	3
Nitrogen metabolism	3	reductase (H+-translocating)	2
Porphyrin and chlorophyll metabolism	3	ceruloplasmin	2
Nitrogen metabolism	3	reductase	1
Porphyrin and chlorophyll metabolism	3	synthase	1
Glycosaminoglycan degradation	3	hexosaminidase	1
Glycosaminoglycan degradation	3	chondroitin sulfatase	1
Glycosaminoglycan degradation	3	N-acetyltransferase	1
Glycosaminoglycan degradation	3	chondroitinsulfatase	1
Glycosphingolipid biosynthesis - ganglio series	3	alpha-2,8-sialyltransferase	1
Glycosphingolipid biosynthesis - ganglio series	3	hexosaminidase	1
Glycosphingolipid biosynthesis - ganglio series	3	alpha-2,3-sialyltransferase	1
mTOR signaling pathway	2	protein kinase	2
Lysine degradation	2	N-methyltransferase	2
Oxidative phosphorylation	2	reductase (H+-translocating)	2
Glycerophospholipid metabolism	2	N-methyltransferase	1
Glycerophospholipid metabolism	2	N-methyltransferase	1
Glycerophospholipid metabolism	2	lecithinase B	1
Glycerophospholipid metabolism	2	A2	1
Amino sugar and nucleotide sugar metabolism	2	hexosaminidase	1
Amino sugar and nucleotide sugar metabolism	2	lyase	1
Glycosphingolipid biosynthesis - globo series	2	alpha-2,8-sialyltransferase	1
Glycosphingolipid biosynthesis - globo series	2	hexosaminidase	1
Steroid hormone biosynthesis	1	17-dehydrogenase	1
Aminobenzoate degradation	1	organophosphate hydrolase	1
Ether lipid metabolism	1	A2	1
Glycine, serine and threonine metabolism	1	synthase	1
Polycyclic aromatic hydrocarbon degradation	1	hydrolase	1
Starch and sucrose metabolism	1	amylo-1,6-glucosidase	1
Starch and sucrose metabolism	1	disproportionating enzyme	1
Pentose phosphate pathway	1	phosphohexokinase	1
Various types of N-glycan biosynthesis	1	hexosaminidase	1
Aminoacyl-tRNA biosynthesis	1	ligase	1
Arginine and proline metabolism	1	reductase	1
Other glycan degradation	1	hexosaminidase	1
Steroid biosynthesis	1	3-dehydrogenase	1
Methane metabolism	1	phosphohexokinase	1
Sulfur metabolism	1	adenylyltransferase	1
Sulfur metabolism	1	kinase	1
Selenocompound metabolism	1	adenylyltransferase	1
Histidine metabolism	1	hydratase	1
Galactose metabolism	1	phosphohexokinase	1
Fructose and mannose metabolism	1	phosphohexokinase	1
Nicotinate and nicotinamide metabolism	1	adenylyltransferase	1
Nicotinate and nicotinamide metabolism	1	adenylyltransferase	1
alpha-Linolenic acid metabolism	1	A2	1
Bisphenol degradation	1	A-esterase	1
Linoleic acid metabolism	1	A2	1
Glycolysis / Gluconeogenesis	1	phosphohexokinase	1
Glycosphingolipid biosynthesis - lacto and neolacto series	1	alpha-2,8-sialyltransferase	1
Retinol metabolism	1	dehydrogenase	1
Sphingolipid metabolism	1	N-acyltransferase	1
