# Supplementary material for: Analysis of porcine adipose tissue transcriptome reveals differences in de novo fatty acid synthesis in pigs with divergent muscle fatty acid composition
Source: BMC Genomics. 2013 Dec 1;14:843. doi: 10.1186/1471-2164-14-843 (PMC3879068; doi:10.1186/1471-2164-14-843)
Supplement: Additional file 3: Table S4 — Description of the repetitive elements identified in the pig adipose tissue transcriptome. [file 1471-2164-14-843-S3.xlsx]

## Sheet: Hoja1
	Number of elements	Length occupied (bp)	Percentage of sequence
SINEs:	92007	18038833	13.96
Alu/B1	0	0	0
MIRs	18722	2649677	2.05
LINEs:	43428	20510590	15.88
LINE1	31214	17423284	13.49
LINE2	10583	2716949	2.1
L3/CR1	1355	298567	0.23
RTE	260	69824	0.05
LTR elements:	14137	5213341	4.04
ERVL	3408	1372601	1.06
ERVL-MaLRs	6428	2130280	1.65
ERV_classI	3558	1479543	1.15
ERV_classII	203	104274	0.08
DNA elements:	12695	2658910	2.06
hAT-Charlie	7871	1501938	1.16
TcMar-Tigger	2129	607881	0.47
Unclassified:	118	24837	0.02
Total interspersed		46446511	35.95
Small RNA:	245	22571	0.02
Satellites:	25	3993	0
Simple repeats:	22123	917390	0.71
Low complexity:	17158	688060	0.53
Total length:	129196334
GC level:	0.4395
Bases masked:	48,071,297 (37.21%)
