# Supplementary material for: Analysis of porcine adipose tissue transcriptome reveals differences in de novo fatty acid synthesis in pigs with divergent muscle fatty acid composition
Source: BMC Genomics. 2013 Dec 1;14:843. doi: 10.1186/1471-2164-14-843 (PMC3879068; doi:10.1186/1471-2164-14-843)
Supplement: Additional file 6: Table S5 — Differential-expressed genes between H and L groups with a fold difference ≥ 1.2 and a p-value ≤ 0.01. [file 1471-2164-14-843-S6.xlsx]

## Sheet: IPA_L145vsH146
ID	Gene name	p-value	Fold difference_IPA
ENSSSCG00000012178	ENSSSCG00000012178	5.6557e-13	-532.43
ENSSSCG00000023412	SGSH	2.5219e-07	-532.43
ENSSSCG00000024291	ENSSSCG00000024291	4.51015e-05	-532.43
ENSSSCG00000013934	CILP2	3.16941e-65	-532.43
ENSSSCG00000013916	COMP	1.95891e-60	-188.242
ENSSSCG00000025750	VCP	3.47937e-07	-170.121
ENSSSCG00000023897	PHACTR2	1.84062e-16	-145.559
ENSSSCG00000027343	GABARAP	6.93725e-16	-97.6758
ENSSSCG00000022666	PA2G4	1.63146e-09	-84.4222
ENSSSCG00000012961	BANF1	2.93865e-08	-77.6939
ENSSSCG00000013669	PIN1	4.93715e-11	-76.0193
ENSSSCG00000001473	COL11A2	3.46019e-33	-71.2091
ENSSSCG00000021873	CRABP1	5.91876e-06	-57.4439
ENSSSCG00000026430	DDX3Y	8.77411e-12	-50.7864
ENSSSCG00000014860	MAP6	3.91201e-21	-49.6852
ENSSSCG00000025370	CLK1	1.41016e-06	-48.1438
ENSSSCG00000012480	TNMD	2.83443e-30	-46.9114
ENSSSCG00000009602	ATP6V1B2	8.0185e-09	-44.1147
ENSSSCG00000030665	ENSSSCG00000030665	9.52217e-05	-39.7011
ENSSSCG00000005927	GPAA1	3.06126e-10	-34.1486
ENSSSCG00000025467	MYL6	1.22345e-36	-30.5408
ENSSSCG00000028280	NAA38	2.47552e-06	-26.1034
ENSSSCG00000029722	AHSA1	4.73302e-06	-25.7241
ENSSSCG00000020945	C22orf32	7.50897e-06	-23.1925
ENSSSCG00000027621	NDUFA4L2	4.32232e-05	-21.6132
ENSSSCG00000001832	ACAN	1.11405e-14	-21.1316
ENSSSCG00000027762	TNFRSF11B	1.0916e-07	-20.71
ENSSSCG00000029302	ENSSSCG00000029302	0.00155154	-17.1227
ENSSSCG00000022347	WNT11	0.000244186	-14.3352
ENSSSCG00000009649	NEFL	1.38574e-05	-14.1905
ENSSSCG00000001230	ENSSSCG00000001230	0.0024605	-12.2182
ENSSSCG00000025560	PGLYRP2	2.72364e-11	-11.2686
ENSSSCG00000003644	FHL3	0.00310113	-11.017
ENSSSCG00000030475	ENSSSCG00000030475	0.00712707	-10.9361
ENSSSCG00000014978	ANGPTL5	3.46324e-08	-10.6406
ENSSSCG00000000362	RDH5	2.58947e-22	-10.4041
ENSSSCG00000006450	CD1E	0.00115622	-10.2916
ENSSSCG00000029944	FASN	5.67948e-15	-9.49811
ENSSSCG00000023044	FASN	3.27536e-16	-9.3041
ENSSSCG00000014861	MOGAT2	1.62399e-09	-9.09811
ENSSSCG00000029192	FBXW4	0.00218478	-9.0624
ENSSSCG00000026762	ENSSSCG00000026762	0.000796892	-8.72565
ENSSSCG00000024342	AQP4	0.000212097	-8.66086
ENSSSCG00000008560	DPYSL5	0.00740131	-8.29858
ENSSSCG00000006857	COL11A1	7.71438e-15	-8.20194
ENSSSCG00000025853	ENSSSCG00000025853	1.65277e-14	-8.15881
ENSSSCG00000026135	DUS3L	0.000213703	-7.99846
ENSSSCG00000024986	THBS4	7.99363e-07	-7.95438
ENSSSCG00000010554	SCD	1.95109e-06	-7.87269
ENSSSCG00000015508	TNR	0.00263168	-7.75762
ENSSSCG00000015119	MFRP	0.00408045	-7.7471
ENSSSCG00000014810	FOLR1	0.000111656	-7.49627
ENSSSCG00000000242	CXCL1	4.37566e-08	-7.49359
ENSSSCG00000028444	ARMC10	3.59616e-10	-7.41723
ENSSSCG00000001689	ENSSSCG00000001689	0.00126496	-7.40769
ENSSSCG00000013642	PDE4A	0.000232243	-7.10731
ENSSSCG00000030113	SHISA2	3.15268e-06	-7.05542
ENSSSCG00000014124	ANKRD34B	0.00456093	-6.91409
ENSSSCG00000007082	OTOR	8.01761e-07	-6.48086
ENSSSCG00000010480	PDE6C	5.83458e-05	-6.47544
ENSSSCG00000028982	AKR1CL1	2.72371e-15	-6.27235
ENSSSCG00000021783	ENSSSCG00000021783	0.0050849	-6.18608
ENSSSCG00000024886	CAPZA2	3.08178e-05	-6.03894
ENSSSCG00000023135	TMEM18	7.27582e-05	-5.83102
ENSSSCG00000016348	GTPBP2	6.9913e-05	-5.82008
ENSSSCG00000000687	CD4	4.99099e-06	-5.6142
ENSSSCG00000010478	O3FAR1	2.31355e-06	-5.52599
ENSSSCG00000014118	THBS4	1.05238e-12	-5.41767
ENSSSCG00000016443	TMEM176A	0.00748557	-5.25217
ENSSSCG00000008683	NAT8L	0.00171256	-5.21165
ENSSSCG00000025958	MEPCE	2.90882e-05	-4.99847
ENSSSCG00000014117	THBS4	1.31501e-11	-4.92573
ENSSSCG00000001487	KLHL31	0.000702205	-4.91189
ENSSSCG00000017935	CTDNEP1	5.78979e-06	-4.7287
ENSSSCG00000008142	C2orf40	6.1517e-06	-4.67698
ENSSSCG00000003575	CD164L2	1.14574e-05	-4.65623
ENSSSCG00000013757	C19orf53	0.00027439	-4.64647
ENSSSCG00000015270	FMOD	3.99205e-09	-4.53102
ENSSSCG00000029449	PRG4	1.64088e-09	-4.43458
ENSSSCG00000006281	METTL11B	0.00525901	-4.43232
ENSSSCG00000007505	CTCFL	0.00726263	-4.4207
ENSSSCG00000006935	CLCA2	0.00961948	-4.35474
ENSSSCG00000028694	ATP6V1B2	0.0036914	-4.27655
ENSSSCG00000027046	USP9Y	0.00510962	-4.03443
ENSSSCG00000021040	SLC26A11	0.00158054	-3.98081
ENSSSCG00000026492	TNC	1.38437e-07	-3.94041
ENSSSCG00000017868	RP11-48B14,2	1.12539e-05	-3.92238
ENSSSCG00000003635	COL8A2	0.00328083	-3.91912
ENSSSCG00000013762	PODNL1	0.00488707	-3.85202
ENSSSCG00000009798	B3GNT4	0.00231648	-3.8224
ENSSSCG00000025714	UGT8	0.00180449	-3.79913
ENSSSCG00000010728	CPXM2	4.23108e-08	-3.68509
ENSSSCG00000030217	GLT25D2	0.000575717	-3.61189
ENSSSCG00000005699	AL354898,1	1.53023e-07	-3.59963
ENSSSCG00000016431	GALNTL5	0.000112366	-3.54078
ENSSSCG00000026352	UNC119	0.00238867	-3.4577
ENSSSCG00000015259	B3GAT1	0.00604516	-3.43424
ENSSSCG00000025339	BBS1	0.00824057	-3.43042
ENSSSCG00000029397	ATXN10	0.0044887	-3.40536
ENSSSCG00000030134	IGFN1	0.00672629	-3.38108
ENSSSCG00000023414	PON1	0.000407806	-3.36063
ENSSSCG00000015332	PON1	0.000488007	-3.34857
ENSSSCG00000011625	CHST13	0.000119938	-3.3141
ENSSSCG00000027601	FAM180A	0.000319077	-3.30204
ENSSSCG00000006590	S100A8	0.00586335	-3.29545
ENSSSCG00000000591	PIK3C2G	3.44778e-07	-3.28021
ENSSSCG00000005474	SAL1	6.11331e-05	-3.26677
ENSSSCG00000010199	RET	0.00244771	-3.26221
ENSSSCG00000024919	RDH16	9.18638e-08	-3.26103
ENSSSCG00000006352	MPZ	3.90519e-06	-3.2535
ENSSSCG00000015253	NTM	0.00249621	-3.16785
ENSSSCG00000013640	KEAP1	0.00966224	-3.14842
ENSSSCG00000009203	SNCA	0.00493107	-3.14013
ENSSSCG00000007748	PSPH	0.00036368	-3.14004
ENSSSCG00000014827	PLEKHB1	0.000817333	-3.10086
ENSSSCG00000013230	FAM180B	0.000282746	-3.09002
ENSSSCG00000001137	HIST1H1D	1.076e-05	-3.08952
ENSSSCG00000012492	DRP2	0.00128539	-3.06814
ENSSSCG00000016823	C1QTNF3	4.9883e-06	-3.05036
ENSSSCG00000024685	GRIA2	0.00164944	-3.01844
ENSSSCG00000017695	ACACA	0.00976115	-3.018
ENSSSCG00000022808	CYP2A6	4.70198e-07	-3.00613
ENSSSCG00000012536	PLP1	0.000270828	-2.98337
ENSSSCG00000021159	SNCG	1.89303e-06	-2.98225
ENSSSCG00000008832	LRRC66	0.00535234	-2.97624
ENSSSCG00000015581	CENPF	0.00895321	-2.94493
ENSSSCG00000010096	AIFM3	0.000577269	-2.90438
ENSSSCG00000017105	UBE2QL1	0.00221412	-2.89374
ENSSSCG00000013614	CNN1	4.03907e-07	-2.88163
ENSSSCG00000020785	DES	5.1458e-07	-2.86222
ENSSSCG00000004216	ECHDC1	2.8153e-07	-2.83393
ENSSSCG00000006475	IQGAP3	0.00203128	-2.822
ENSSSCG00000006141	CA3	1.49037e-05	-2.79444
ENSSSCG00000015617	G0S2	0.000935079	-2.79425
ENSSSCG00000027368	CTSF	6.30036e-06	-2.76829
ENSSSCG00000000917	KERA	0.000156295	-2.76104
ENSSSCG00000004911	ENSSSCG00000004911	0.00304012	-2.69846
ENSSSCG00000012584	CAPN6	0.00324835	-2.68303
ENSSSCG00000014562	ATHL1	0.00215812	-2.67589
ENSSSCG00000017694	ACACA	9.19542e-07	-2.67004
ENSSSCG00000004774	IVD	3.21372e-06	-2.66098
ENSSSCG00000017569	CHAD	0.00102904	-2.65784
ENSSSCG00000010814	ESRRG	0.0053943	-2.64488
ENSSSCG00000006472	CRABP2	0.000185736	-2.62273
ENSSSCG00000006688	ANKRD35	0.00101459	-2.6186
ENSSSCG00000005494	TNC	4.60827e-05	-2.57911
ENSSSCG00000010965	CCL21	0.0014942	-2.55332
ENSSSCG00000004172	SLC2A12	0.00518463	-2.53914
ENSSSCG00000014126	MSH3	0.00951861	-2.50157
ENSSSCG00000029969	DGKB	0.00102161	-2.49544
ENSSSCG00000007033	AP3M2	0.00629032	-2.49249
ENSSSCG00000000419	RDH16	0.000223418	-2.48213
ENSSSCG00000008294	ACTG2	1.81431e-05	-2.48005
ENSSSCG00000010101	P2RX6	0.0064153	-2.44548
ENSSSCG00000012138	ACE2	1.31131e-05	-2.43787
ENSSSCG00000021696	NRSN1	0.00416227	-2.42404
ENSSSCG00000008266	LOXL3	0.000820672	-2.41926
ENSSSCG00000006289	F5	1.68381e-05	-2.41378
ENSSSCG00000005443	CTNNAL1	8.75567e-05	-2.38354
ENSSSCG00000006589	S100A12	0.000375281	-2.37723
ENSSSCG00000001493	PRIM2	0.00303737	-2.36195
ENSSSCG00000002825	CES1	0.000561666	-2.34943
ENSSSCG00000024752	ALDH4A1	0.000110231	-2.34785
ENSSSCG00000006073	OSR2	0.00878458	-2.32782
ENSSSCG00000014878	PAK1	0.000450063	-2.32654
ENSSSCG00000028996	ALDH1A1	0.000183279	-2.3211
ENSSSCG00000009755	AACS	2.66062e-05	-2.29495
ENSSSCG00000001808	RP11-152F13,10	0.00822469	-2.28028
ENSSSCG00000011557	CIDEC	0.000463677	-2.25378
ENSSSCG00000022116	SHMT2	0.00571989	-2.25086
ENSSSCG00000015873	ACVR1C	0.00961286	-2.23575
ENSSSCG00000028960	LSS	0.000227378	-2.22639
ENSSSCG00000021041	ENSSSCG00000021041	0.00516977	-2.21971
ENSSSCG00000021503	BCHE	0.000657346	-2.21908
ENSSSCG00000023472	FMO3	0.00799361	-2.19517
ENSSSCG00000022258	ENSSSCG00000022258	0.00744395	-2.19493
ENSSSCG00000000363	GDF11	0.000560949	-2.18548
ENSSSCG00000027449	FKBP14	0.0015325	-2.15363
ENSSSCG00000010853	EPHX1	0.000414271	-2.14937
ENSSSCG00000029395	TMEM25	0.00122759	-2.14266
ENSSSCG00000012001	ROBO1	0.000662689	-2.14124
ENSSSCG00000006793	ENSSSCG00000006793	0.00738297	-2.13975
ENSSSCG00000021739	HSD17B12	0.000254482	-2.13373
ENSSSCG00000011664	RBP1	0.00411896	-2.13192
ENSSSCG00000027607	IER3	0.00499663	-2.12341
ENSSSCG00000007286	ACSS2	9.57731e-05	-2.1223
ENSSSCG00000002826	CES1	0.00138795	-2.12049
ENSSSCG00000017086	SLC36A2	0.00298249	-2.1191
ENSSSCG00000003467	SLC25A34	0.000704192	-2.11873
ENSSSCG00000004454	ME1	0.000214541	-2.11851
ENSSSCG00000030209	MFNG	0.000161349	-2.11508
ENSSSCG00000009827	HVCN1	0.00223343	-2.09866
ENSSSCG00000009873	DTX1	0.00228126	-2.09001
ENSSSCG00000003808	AK4	0.000264048	-2.07964
ENSSSCG00000011400	SEMA3B	0.00306448	-2.07721
ENSSSCG00000017759	ALDOC	0.00288169	-2.07203
ENSSSCG00000017337	ACBD4	0.00941257	-2.07114
ENSSSCG00000017421	ACLY	0.000247635	-2.06977
ENSSSCG00000021418	LSS	0.000356208	-2.05602
ENSSSCG00000006717	PHGDH	0.00131351	-2.0491
ENSSSCG00000027525	DHCR24	0.00174974	-2.0451
ENSSSCG00000008959	CXCL1	0.000969432	-2.01877
ENSSSCG00000029515	PON3	0.000219844	-1.99282
ENSSSCG00000024823	RCN3	0.00418622	-1.9808
ENSSSCG00000000261	IGFBP6	0.00481904	-1.97843
ENSSSCG00000007346	ADIG	0.0038187	-1.97438
ENSSSCG00000010723	ACADSB	0.000974698	-1.96986
ENSSSCG00000004215	KIAA0408	0.00863482	-1.96084
ENSSSCG00000009988	NIPSNAP1	0.00771858	-1.94184
ENSSSCG00000029058	C10orf116	0.00323892	-1.94042
ENSSSCG00000008833	SGCB	0.00148859	-1.93823
ENSSSCG00000025541	ELOVL6	0.000718364	-1.93658
ENSSSCG00000001910	ISLR	0.00145176	-1.93324
ENSSSCG00000008799	LIMCH1	0.00114231	-1.92644
ENSSSCG00000016156	ACADL	0.00160782	-1.91563
ENSSSCG00000003875	TTC39A	0.00913806	-1.91066
ENSSSCG00000010132	COMT	0.00675629	-1.90758
ENSSSCG00000004725	ZFP106	0.00138321	-1.88436
ENSSSCG00000010523	HOGA1	0.0077898	-1.87901
ENSSSCG00000005083	DHRS7	0.0027601	-1.86805
ENSSSCG00000027073	PON2	0.00485395	-1.86571
ENSSSCG00000012141	CA5B	0.0026664	-1.859
ENSSSCG00000017087	GM2A	0.0023546	-1.85653
ENSSSCG00000006535	PMVK	0.00901092	-1.85303
ENSSSCG00000022758	PECR	0.00862033	-1.8523
ENSSSCG00000014219	CDO1	0.00477284	-1.84112
ENSSSCG00000016665	BMPER	0.00398345	-1.82665
ENSSSCG00000010330	PPIF	0.00741548	-1.81849
ENSSSCG00000006491	PAQR6	0.00486911	-1.81478
ENSSSCG00000012000	GBE1	0.00577664	-1.80304
ENSSSCG00000001379	TUBB	0.00450932	-1.79846
ENSSSCG00000009874	RASAL1	0.00842145	-1.79626
ENSSSCG00000003894	CYP4B1	0.00957591	-1.78696
ENSSSCG00000005380	COL15A1	0.00416221	-1.78541
ENSSSCG00000007642	AZGP1	0.00523349	-1.77298
ENSSSCG00000010116	SLC25A1	0.00439538	-1.76485
ENSSSCG00000010292	P4HA1	0.00832374	-1.76277
ENSSSCG00000029790	PCYOX1	0.00584398	-1.75593
ENSSSCG00000029421	ENSSSCG00000029421	0.00790907	-1.73835
ENSSSCG00000027204	ENSSSCG00000027204	0.00673877	-1.71446
ENSSSCG00000005381	ENSSSCG00000005381	0.00873433	-1.70989
ENSSSCG00000006213	ADHFE1	0.0076095	-1.70871
ENSSSCG00000004401	DDO	0.00934093	-1.70812
ENSSSCG00000025108	G6PD	0.008248	-1.70414
ENSSSCG00000006304	MPC2	0.00911408	-1.69449
ENSSSCG00000000555	ITPR2	0.0075963	-1.66032
ENSSSCG00000008336	ANXA4	0.00982409	-1.63925
ENSSSCG00000011289	CCBP2	0.00901199	1.65296
ENSSSCG00000003590	PTPRU	0.00680993	1.70221
ENSSSCG00000025858	ELN	0.00559361	1.73135
ENSSSCG00000022850	RHBDL3	0.00339365	1.76712
ENSSSCG00000028113	CAPZA2	0.00257428	1.78879
ENSSSCG00000003762	ELTD1	0.00986088	1.79731
ENSSSCG00000008509	RASGRP3	0.00721417	1.80594
ENSSSCG00000022270	KLF3	0.00842273	1.81422
ENSSSCG00000010169	SIPA1L2	0.00639962	1.81444
ENSSSCG00000008412	PSME4	0.00613451	1.82484
ENSSSCG00000015235	ETS1	0.0063827	1.83193
ENSSSCG00000008648	RSAD2	0.00315296	1.83747
ENSSSCG00000006463	PEAR1	0.00512856	1.83807
ENSSSCG00000011630	CCRL1	0.00463711	1.84232
ENSSSCG00000010949	DAPK1	0.00468928	1.85673
ENSSSCG00000021656	KALRN	0.00364215	1.8576
ENSSSCG00000008647	CMPK2	0.00452133	1.85983
ENSSSCG00000004754	CHAC1	0.00196008	1.86548
ENSSSCG00000017200	UNC13D	0.00949303	1.86601
ENSSSCG00000007477	NFATC2	0.000673339	1.86605
ENSSSCG00000006578	S100A4	0.00558144	1.88165
ENSSSCG00000024609	GNAT1	0.00496559	1.8974
ENSSSCG00000007508	ZBP1	0.00977599	1.9306
ENSSSCG00000022002	SMARCC2	0.00163328	1.9516
ENSSSCG00000000492	LYZ	0.00259671	1.96645
ENSSSCG00000017238	TTYH2	0.00220281	1.96809
ENSSSCG00000001711	CLIC5	0.00679629	1.98081
ENSSSCG00000007746	CCT6A	0.00698358	1.99293
ENSSSCG00000026923	C10orf116	0.000263764	2.02682
ENSSSCG00000014221	AQPEP	0.00187245	2.03025
ENSSSCG00000021357	ENSSSCG00000021357	0.00466997	2.05635
ENSSSCG00000007052	FERMT1	0.00695347	2.06932
ENSSSCG00000000657	CLEC2D	0.00678107	2.111
ENSSSCG00000005750	COL5A1	0.00511928	2.12534
ENSSSCG00000022741	ENSSSCG00000022741	0.000370451	2.13309
ENSSSCG00000002314	SMOC1	0.000369899	2.13965
ENSSSCG00000011391	CDHR4	0.00205738	2.15799
ENSSSCG00000023684	MT1A	0.00063135	2.15946
ENSSSCG00000009882	OAS1	6.70674e-05	2.16052
ENSSSCG00000008240	SH2D6	0.00101205	2.18137
ENSSSCG00000023014	CD300LG	0.00083435	2.1859
ENSSSCG00000029388	PDE2A	0.000942739	2.19724
ENSSSCG00000014431	AFAP1L1	0.000697612	2.23433
ENSSSCG00000007336	NNAT	4.90156e-05	2.24003
ENSSSCG00000002749	HP	0.00185073	2.24115
ENSSSCG00000026548	ATP5G2	0.000999494	2.29404
ENSSSCG00000000906	TMCC3	0.00479384	2.34574
ENSSSCG00000010256	COL13A1	0.00472353	2.3808
ENSSSCG00000015299	STEAP4	0.00113289	2.39868
ENSSSCG00000001006	TUBB2B	0.00625162	2.41629
ENSSSCG00000008844	KDR	0.000455549	2.4255
ENSSSCG00000006335	RGS4	0.00196577	2.46372
ENSSSCG00000004675	DUOX1	0.00235397	2.47069
ENSSSCG00000011450	ITIH1	0.00288332	2.48354
ENSSSCG00000005710	LAMC3	0.000186593	2.48762
ENSSSCG00000011600	SLC6A6	6.70057e-05	2.52458
ENSSSCG00000003399	RBP7	5.28681e-05	2.55407
ENSSSCG00000026182	IFITM2	8.04413e-05	2.58482
ENSSSCG00000030300	MT2A	2.56635e-06	2.5947
ENSSSCG00000019556	RN7SK	0.00758183	2.59514
ENSSSCG00000002001	REC8	2.92339e-05	2.61056
ENSSSCG00000013784	DNAJB1	3.94964e-05	2.61883
ENSSSCG00000000884	APAF1	2.89936e-05	2.64764
ENSSSCG00000016030	ZSWIM2	0.00179309	2.66679
ENSSSCG00000023333	FCN2	2.30712e-05	2.69921
ENSSSCG00000009881	OAS2	1.38952e-06	2.70115
ENSSSCG00000023187	PREX2	3.46442e-05	2.73264
ENSSSCG00000016483	ENSSSCG00000016483	2.65262e-05	2.75478
ENSSSCG00000024314	FGG	0.00226515	2.76231
ENSSSCG00000008998	FGA	0.00845583	2.76531
ENSSSCG00000004418	REV3L	0.006434	2.84108
ENSSSCG00000022913	SLPI	8.44412e-06	2.88522
ENSSSCG00000015140	ENSSSCG00000015140	2.71656e-06	2.94054
ENSSSCG00000006851	VAV3	0.000162089	3.00774
ENSSSCG00000008948	ALB	1.22649e-07	3.05368
ENSSSCG00000013093	VWCE	2.29746e-05	3.23744
ENSSSCG00000017995	USP43	9.14859e-07	3.30816
ENSSSCG00000011799	AHSG	0.0069277	3.3276
ENSSSCG00000024048	MMRN2	3.40384e-06	3.40633
ENSSSCG00000020745	THRSP	3.36205e-06	3.46121
ENSSSCG00000008842	KIT	8.36941e-08	3.49483
ENSSSCG00000020977	SH3BGRL	0.00415443	3.60716
ENSSSCG00000010780	CYP2E1	0.00240059	3.7131
ENSSSCG00000025726	EPS8	0.00857131	3.7525
ENSSSCG00000011227	TGFBR2	4.87058e-07	3.82302
ENSSSCG00000021722	MUT	0.0041261	3.97623
ENSSSCG00000008596	APOB	0.00129019	4.01927
ENSSSCG00000021164	RNF220	0.00028436	4.05806
ENSSSCG00000017285	ENSSSCG00000017285	0.00353954	4.07114
ENSSSCG00000028233	REXO1	0.000736512	4.11345
ENSSSCG00000015142	ENSSSCG00000015142	1.55335e-11	4.14019
ENSSSCG00000030522	ADH1A	0.00562208	4.15258
ENSSSCG00000017267	APOH	0.00100364	4.1689
ENSSSCG00000008954	CXCL1	0.000556466	4.26409
ENSSSCG00000024447	THRSP	1.53379e-07	4.28055
ENSSSCG00000015069	APOC3	0.000344775	4.28159
ENSSSCG00000024091	ITGAD	0.00717245	4.40157
ENSSSCG00000027609	GC	0.00532949	4.47868
ENSSSCG00000021340	CTSF	6.47978e-10	4.49247
ENSSSCG00000015515	FAM5B	4.44252e-07	4.59643
ENSSSCG00000022884	ESPN	0.00888779	4.62267
ENSSSCG00000021281	TRIP10	3.51199e-08	4.77599
ENSSSCG00000023675	WDR37	0.00888316	4.78155
ENSSSCG00000002980	AWN	0.00311164	4.91712
ENSSSCG00000020980	CH242-486P11,2	0.00253616	5.16785
ENSSSCG00000024402	ENSSSCG00000024402	0.00173274	5.34749
ENSSSCG00000014222	CTD-2287O16,3	0.00825197	5.55546
ENSSSCG00000009336	RXFP2	3.38529e-05	5.78543
ENSSSCG00000004988	CTAGE5	0.000287564	6.15293
ENSSSCG00000029622	CYC1	0.00710259	6.30134
ENSSSCG00000006614	THEM5	8.40557e-05	6.44837
ENSSSCG00000028049	HMGXB3	0.00313769	6.82508
ENSSSCG00000029171	ATP5J2	6.5012e-05	7.03825
ENSSSCG00000010297	MRPS16	0.00291673	7.38944
ENSSSCG00000008655	PXDN	7.55441e-16	7.40753
ENSSSCG00000003835	C8A	0.00439714	7.98016
ENSSSCG00000024746	SEMA4C	6.55484e-05	8.23075
ENSSSCG00000027750	PHF10	0.00401942	8.53606
ENSSSCG00000025691	BCL10	0.00293416	8.61362
ENSSSCG00000004585	BNIP2	0.00341766	9.46557
ENSSSCG00000017756	ENSSSCG00000017756	0.002288	10.9346
ENSSSCG00000007669	GNB2	9.23996e-05	11.6675
ENSSSCG00000000809	SLC38A2	5.55752e-10	13.1869
ENSSSCG00000020958	LENG8	0.000115972	13.7107
ENSSSCG00000022166	CTHRC1	0.000105201	14.1682
ENSSSCG00000013116	TCN1	0.00139429	14.6853
ENSSSCG00000027377	BANF1	9.13878e-09	16.1416
ENSSSCG00000000584	SLCO1A2	1.98493e-13	16.4625
ENSSSCG00000009250	PRKG2	2.26517e-08	17.3977
ENSSSCG00000010549	ENSSSCG00000010549	0.000443573	17.5943
ENSSSCG00000028872	PSMB8	0.000791869	19.0416
ENSSSCG00000024911	ENSSSCG00000024911	3.2961e-15	19.623
ENSSSCG00000023129	SLC26A11	2.70589e-09	20.0088
ENSSSCG00000005779	PQLC1	0.000114999	20.2714
ENSSSCG00000030198	ENSSSCG00000030198	0.000487812	24.9597
ENSSSCG00000000170	TCP11L2	5.30569e-08	26.6408
ENSSSCG00000027142	PIGV	3.78948e-05	26.8645
ENSSSCG00000010555	HIF1AN	2.81008e-05	38.5379
ENSSSCG00000026645	SPG21	4.77264e-05	56.0531
ENSSSCG00000022161	ZNF251	1.348e-09	65.8034
ENSSSCG00000007025	ENSSSCG00000007025	5.7863e-14	90.9908
ENSSSCG00000016516	ATP6V0A4	8.24752e-28	116.853
ENSSSCG00000027199	TRIO	3.18543e-07	125.889
ENSSSCG00000027436	KHDRBS1	7.51059e-13	203.736
ENSSSCG00000023342	DIABLO	2.617e-08	203.736
ENSSSCG00000023883	FGB	1.62246e-10	203.736
ENSSSCG00000024171	ENSSSCG00000024171	9.82198e-08	203.736
ENSSSCG00000029007	APRT	2.96277e-06	203.736
ENSSSCG00000029065	MED23	1.73246e-07	203.736
