# Supplementary material for: Analysis of porcine adipose tissue transcriptome reveals differences in de novo fatty acid synthesis in pigs with divergent muscle fatty acid composition
Source: BMC Genomics. 2013 Dec 1;14:843. doi: 10.1186/1471-2164-14-843 (PMC3879068; doi:10.1186/1471-2164-14-843)
Supplement: Additional file 7: Table S6 — Genetic networks generated from the differential expressed genes between H and L animals. [file 1471-2164-14-843-S7.xlsx]

## Sheet: Sheet0
© 2000-2013 Ingenuity Systems, Inc. All rights reserved.
ID	Molecules in Network	Score	Focus Molecules	Top Functions
1	ACACA,ACADL,ACLY,ACSS2,AHSA1,ALDH1A1,APOB,B3GAT1,BNIP2,chymotrypsin,CTSF,ERK1/2,FASN,G6PD,GTPase,HDL,HP,ITPR2,LAMC3,ME1,MPZ,N-cor,NCOR-LXR-Oxysterol-RXR-9 cis RA,Nr1h,Pkg,PRKAA,PRKG2,Proinsulin,RASGRP3,RGS4,SCD,T3-TR-RXR,THRSP,VAV3,VLDL-cholesterol	36	23	Lipid Metabolism, Nucleic Acid Metabolism, Small Molecule Biochemistry
2	Akt,AZGP1,CCBP2,chemokine receptor,COL11A1,COL11A2,COL13A1,COL5A1,collagen,Collagen Type XI,CRABP1,CRABP2,DES,ELOVL6,EPS8,estrogen receptor,GM2A,Growth hormone,HIF1AN,IGFBP6,LDL-cholesterol,MOGAT2,Pak,PDE4A,RBP1,RBP7,Rbp,RDH16,SEMA3B,Sos,STAT5a/b,TCN1,TNMD,UGT8,VitaminD3-VDR-RXR	36	23	Connective Tissue Disorders, Developmental Disorder, Hereditary Disorder
3	ACAN,ACVR1C,APAF1,CD4,Collagen type I,Collagen(s),COMP,DIABLO,ERK,ETS1,Fcer1,FMOD,GDF11,GNAT1,JUN/JUNB/JUND,KERA,KHDRBS1,MHC Class II (complex),nucleotidyltransferase,OAS1,OAS2,Pde,PDE2A,PDE6C,PLC gamma,PLP1,PRIM2,S100A12,Smad2/3,SPG21,Tenascin,TGFBR2,TNC,TNR,VAV	36	23	Digestive System Development and Function, Neurological Disease, Visual System Development and Function
4	ACTG2,Actin,AK4,Alpha catenin,Alpha tubulin,BBS1,Beta Tubulin,C1QTNF3,CaMKII,CCT6A,CLIC5,DPYSL5,ELN,Erm,ESPN,F Actin,FCN2,Fgf,GABARAP,GC,GPAA1,Hsp90,IER3,KEAP1,MAP6,MT2A,PI3K (complex),PIK3C2G,Rock,SNCG,STEAP4,TUBB,TUBB2B,Tubulin,WNT11	36	23	Neurological Disease, Cell Morphology, Cellular Assembly and Organization
5	AHSG,APOC3,APOH,arylesterase,BMPER,CCL21,CES1,CK1,CNN1,CXCL1,elastase,F5,FGA,FGB,FGG,FHL3,Fibrin,Fibrinogen,G0S2,HDL-cholesterol,Ige,Integrin,KDR,KLF3,LDL,LYZ,NFkB (complex),PCYOX1,PON1,PON2,PON3,SLC2A12,SLPI,Stat3-Stat3,Tcf 1/3/4	31	23	Developmental Disorder, Hematological Disease, Hereditary Disorder
6	AACS,ADH1A,ADHFE1,AIFM3,alcohol dehydrogenase,AMPK,Ap1,Calcineurin protein(s),caspase,CDO1,CENPF,Collagen type III,CYC1,cytochrome C,GRIA2,KALRN,MAP2K1/2,Mek,MT1A,p70 S6k,PA2G4,PDGF BB,PECR,PHF10,PIN1,Pkc(s),PP1 protein complex group,PP2A,Rb,ROBO1,S100A4,S100A8,SLC6A6,SLCO1A2,UNC119	30	20	Molecular Transport, Small Molecule Biochemistry, Cell Cycle
7	ACAD9,ACADL,ACADSB,ACADVL,ANXA7,APRT,CAP2,CTNNAL1,DDX3Y,DHRS7,DLG3,DMD,FTSJ1,HID1,HMGXB3,HSD17B12,IQGAP3,MLH1,PLXNB2,PMVK,PRMT1,PSPH,RCN3,RNF220,RPAP1,RPS28,SEMA4C,SGCB,SGCE,SMN1/SMN2,STYXL1,TK1,UBC,UNC13D,WDR37	24	17	Molecular Transport, Cellular Movement, Embryonic Development
8	20s proteasome,26s Proteasome,Alp,CCRL1,Cg,chemokine,COL15A1,DNAJB1,DUOX1,ECHDC1,ESRRG,FSH,Gsk3,Histone h3,Hsp70,IKK (complex),Lh,MED23,Mmp,NTM,PGLYRP2,Pka,PSMB8,PSME4,RHBDL3,RNA polymerase II,SLC25A1,SNCA,Tnf (family),TNFRSF11B,Ubiquitin,USP43,VCP,Vegf,Wnt	23	17	Cellular Function and Maintenance, Cellular Growth and Proliferation, Hematological System Development and Function
9	ALB,AQP4,BCL10,CMPK2,CTCFL,CYP2A13/CYP2A6,CYP2E1,CYP4B1,DHCR24,DTX1,GOT,HISTONE,IFITM2,Ifn,IFN Beta,IgG1,Igg3,IgG,IgG2a,Igm,IL1,IL12 (complex),IL12 (family),Immunoglobulin,Interferon alpha,ITGAD,Jnk,NFATC2,PPIF,RSAD2,Tgf beta,TRIP10,trypsin,unspecific monooxygenase,ZBP1	23	17	Drug Metabolism, Small Molecule Biochemistry, Lipid Metabolism
10	ALDOC,ATP6V0A4,ATP6V1B2,ATP6V1G1,ATP6V1G3,BANF1,C22orf32,Calmodulin,CHAD,Ck2,EMG1,fatty acid,FBXW4,FOLR1,HIST1H1D,Histone h4,HNF4A,JKAMP,MMRN2,NKX2-1,NRIP1,REST,SGSH,SLC26A11,SLC36A2,SLC43A1,SMARCC2,THEM5,TMEM176A,TRIM13,UBC,UFM1,Vacuolar H+ ATPase,VDR,ZDHHC6	22	16	Molecular Transport, Energy Production, Amino Acid Metabolism
11	ADH5,ARMC10,C19orf53,C20orf24,CAND1,CD1E,CSDA,CTDNEP1,DDO,DUS3L,GALNTL5,IKBKG,LAPTM5,LPIN1,LPIN2,MFRP,MPC2,MYCN,NEDD4,PEX5,PIGV,PQLC1,RPLP1,SH3BGRL,SH3GLB1,SUB1,TMEM18,TSN,TTYH2,UBC,UBE2D1,UBE2D3,UBXN6,YBX2,ZSWIM2	20	15	Cancer, Connective Tissue Disorders, Developmental Disorder
12	ATP5J2,BRE,COL23A1,DMD,DNAJB9,EPB41L4B,EPHX1,FAM63A,GBE1,IGFN1,ISOC2,KDM3B,KIAA0408,LSS,MSH3,MYL6,NAA38,NEFL,NIPSNAP1,NRG2,PRKAG3,RSC1A1,SEPT10,SGSH,SHISA2,SHMT2,SNRNP70,TBC1D4,THUMPD3,UBC,USP13,USP41,USP45,USP9Y,VIMP	20	15	Developmental Disorder, Endocrine System Disorders, Hereditary Disorder
13	ACE2,ADCY,ANXA4,ATXN10,CA3,CD3,Creb,DAPK1,Focal adhesion kinase,G protein,G protein beta gamma,GNB2,Gpcr,Hdac,HVCN1,KIT,Laminin,Mapk,MRPS16,MUT,NADPH oxidase,p85 (pik3r),PAK1,Pdgf (complex),PTPRU,Rac,Ras,Ras homolog,RASAL1,RET,Shc,SRC (family),TCR,THBS4,TRIO	19	16	Cancer, Hematological Disease, Immunological Disease
14	AVPR2,BCHE,CAPZA2,CD3,Clathrin,CLK1,CTAGE5,DCX,DHX15,DRP2,ELTD1,ETV6,FERMT1,FMO3,GHRL,Gpcr,GRB2,GTPBP2,IL9,ISLR,KRT16,MED14,MFNG,OPRK1,PAG1,Pdgfr,PHACTR2,PKMYT1,PPP1CA,PRG4,Ptk,RXFP2,SHKBP1,TOM1L1,tretinoin	18	14	Cell Cycle, Developmental Disorder, Cellular Development
15	AKAP12,ANKRD35,BBC3,C2orf40,CA5B,calpain,CAPN6,CCND1,CDK9,CIDEC,CREB3L3,D-glucose,DEPDC1,DGKB,DIABLO,ELAVL1,FGF2,GTF2E2,heparin,ITIH1,JUN,KIF20B,LMNB2,MKI67,NRSN1,P4HA1,PXDN,RBM39,REXO1,RN7SK,RYR2,SCG5,SNRNP70,TMPRSS2,TP53AIP1	16	13	Cell Death and Survival, Tumor Morphology, Cellular Function and Maintenance
16	ACBD4,AKAP12,ALDH4A1,APP,ARNT2,CHAT,CPXM2,CUL2,ECE1,FCGR2B,KISS1,LIFR,LIMCH1,MAPK1,MED8,MEPCE,MRC1,NUPR1,OSR2,OSTF1,P2RX6,PAQR6,PHGDH,PLCL1,PODNL1,QKI,SH3GLB2,SH3PXD2A,SIPA1L2,SNRNP70,TCP11L2,TGFB1,TMCC3,UBE4B,UBXN7	15	13	Cellular Development, Connective Tissue Development and Function, Molecular Transport
17	AFAP1L1,beta-estradiol,BLMH,C10orf116,C8A,CDH11,CHAC1,CHST13,Clathrin,CLEC2D,COL8A2,CRABP1,FEZ2,FKBP14,FOS,FOXC1,FRK,GSK3B,KISS1,MED24,miR-146a-5p (and other miRNAs w/seed GAGAACU),MMP9,OPRK1,PKIB,PXR ligand-PXR-Retinoic acid-RXRα,RPS6KA1,SBDS,sulfotransferase,TANK,Tnf receptor,TNFSF14,TTC39A,TTR,UBE2QL1,VWCE	15	12	Organ Morphology, Skeletal and Muscular System Development and Function, Amino Acid Metabolism
18	ACVR1C,ADIG,ATP5G2,BBC3,CCNC,CHAT,CSF2,FCGR2B,FFAR4,GDF15,HMGCR,Insulin,IVD,MED6,MED24,MKI67,MRC1,NNAT,OSMR,P38 MAPK,Pdgfr,PLEKHB1,PPARG,PPP1R1A,PREX2,PTEN,RDH5,REC8,RPS6KA1,SERPINA1,SLC38A2,SMAD1,SORBS1,TNFRSF6B,ZNF251	14	12	Cancer, Reproductive System Disease, Carbohydrate Metabolism
19	AP3M2,B3GNT4,CAND1,CDH1,CLCA2,COMT,COPS2,CUL4B,DDX47,DNAJC10,DRD2,GABA,KLHL31,KRT16,LENG8,LOXL3,MKI67,NAT8L,NDUFA4L2,NEDD8,RBM39,REV3L,RPL8,RPL12,RPL15,RPL27,RPLP2,SNRNP70,SUMO1,TMEM25,TOE1,TP53,UBXN7,WDTC1,ZFP106	14	12	Cancer, Behavior, Amino Acid Metabolism
20	4-hydroxy-2-oxoglutarate aldolase,HOGA1	2	1	Developmental Disorder, Hereditary Disorder, Metabolic Disease
